# Supplementary material for: Subchronic and Chronic Toxicity Assessment of Sublancin in Sprague–Dawley Rats
Source: Toxics. 2025 May 21;13(5):413. doi: 10.3390/toxics13050413 (PMC12115613; doi:10.3390/toxics13050413)
Supplement: Supplementary file 1 [file toxics-13-00413-s001.zip]

Archive with 1 entries (1 files):
- toxics-3510677-supplementary.pdf
